# Supplementary material for: Pharmacokinetic/Pharmacodynamic Target Attainment Based on Measured versus Predicted Unbound Ceftriaxone Concentrations in Critically Ill Patients with Pneumonia: An Observational Cohort Study
Source: Antibiotics (Basel). 2021 May 11;10(5):557. doi: 10.3390/antibiotics10050557 (PMC8151456; doi:10.3390/antibiotics10050557)
Supplement: Supplementary file 1 [file antibiotics-10-00557-s001.zip]

Archive with 5 entries (4 files):
- antibiotics-1211732-supplementary/
- antibiotics-1211732-supplementary/Ceftriaxone_Supplementary materials_Figure S1.pdf
- antibiotics-1211732-supplementary/Ceftriaxone_Supplementary materials_File S1.pdf
- antibiotics-1211732-supplementary/Ceftriaxone_Supplementary materials_File S2.pdf
- antibiotics-1211732-supplementary/Ceftriaxone_Supplementary materials_Table S1.pdf
